# Supplementary material for: Synthesis, Anticancer, Antioxidant, Anti-Inflammatory, Antimicrobial Activities, Molecular Docking, and DFT Studies of Sultams Derived from Saccharin
Source: Molecules. 2022 Oct 20;27(20):7104. doi: 10.3390/molecules27207104 (PMC9611055; doi:10.3390/molecules27207104)
Supplement: Supplementary file 1 [file molecules-27-07104-s001.zip]

Archive with 1 entries (1 files):
- molecules-1929135-supplementary.pdf
